# Supplementary material for: Exploring Proteus mirabilis Methionine tRNA Synthetase Active Site: Homology Model Construction, Molecular Dynamics, Pharmacophore and Docking Validation
Source: Pharmaceuticals (Basel). 2023 Sep 6;16(9):1263. doi: 10.3390/ph16091263 (PMC10535265; doi:10.3390/ph16091263)
Supplement: Supplementary file 1 [file pharmaceuticals-16-01263-s001.zip]

Archive with 1 entries (1 files):
- pharmaceuticals-2536779-supplementary.pdf
